# Supplementary material for: Newcastle-Ottawa Scale: comparing reviewers’ to authors’ assessments
Source: BMC Med Res Methodol. 2014 Apr 1;14:45. doi: 10.1186/1471-2288-14-45 (PMC4021422; doi:10.1186/1471-2288-14-45)
Supplement: Additional file 3 — Raw data for NOS reviewer and author assessments. Risk of bias assessments of all 65 cohort studies by NOS reviewers and authors. Scores were tabulated and separated by NOS domain and item, with total scores included. [file 1471-2288-14-45-S3.xls]

## Sheet: Additionalfile3
Study ID	Selection								Comparability		Outcome						Total score
	Representativeness of the exposed cohort		Selection of the non-exposed cohort		Ascertainment of exposure		Demonstration that outcome of interest was not present at start of study		Comparability of cohorts on the basis of the design or analysis		Assessment of outcome		Was follow-up long enough for outcomes to occur		Adequacy of follow-up of cohorts
	Reviewer	Author	Reviewer	Author	Reviewer	Author	Reviewer	Author	Reviewer	Author	Reviewer	Author	Reviewer	Author	Reviewer	Author	Reviewer (NOS)	Author (Survey)
1	1	1	1	1	1	0	1	0	1	1	1	1	1	1	1	1	8	6
2	1	1	1	1	1	0	1	0	1	0	1	1	1	0	1	1	8	4
3	1	1	1	1	1	0	1	1	0	0	1	1	1	1	1	1	7	6
4	1	1	1	0	1	0	0	0	1	2	1	1	1	1	1	1	7	6
5	1	1	1	1	1	0	1	0	0	0	1	1	1	1	1	1	7	5
6	1	0	1	1	1	0	1	0	0	2	1	1	1	0	1	1	7	5
7	1	1	1	0	1	0	1	1	0	0	1	1	1	1	1	1	7	5
8	1	1	1	1	1	0	1	0	0	1	1	1	1	0	1	1	7	5
9	1	1	1	1	1	0	0	0	1	0	1	1	1	0	1	1	7	4
10	1	1	1	1	1	1	0	1	0	2	1	1	1	1	1	1	6	9
11	1	1	1	1	1	0	0	1	0	1	1	1	1	1	1	1	6	7
12	1	0	1	1	1	1	0	1	0	1	1	1	1	0	1	1	6	6
13	1	1	1	1	1	0	0	0	0	2	1	1	1	0	1	1	6	6
14	1	1	1	1	1	0	0	0	0	2	1	1	1	0	1	1	6	6
15	1	1	1	1	1	0	0	0	0	2	1	1	1	0	1	1	6	6
16	1	1	1	1	1	1	0	1	0	0	1	1	1	0	1	1	6	6
17	1	1	1	1	1	1	0	0	0	0	1	1	1	1	1	1	6	6
18	1	1	1	1	1	0	1	1	0	1	0	1	1	0	1	1	6	6
19	1	1	1	1	1	0	0	0	0	1	1	1	1	1	1	1	6	6
20	1	1	1	1	1	1	0	0	0	1	1	1	1	0	1	1	6	6
21	1	1	1	1	1	0	0	0	0	0	1	1	1	1	1	1	6	5
22	1	1	1	1	1	0	0	1	0	0	1	1	1	0	1	1	6	5
23	1	1	1	1	1	0	0	0	0	0	1	1	1	1	1	1	6	5
24	1	0	1	1	1	0	0	1	0	0	1	1	1	1	1	1	6	5
25	1	1	1	1	1	0	0	0	0	0	1	1	1	1	1	1	6	5
26	1	1	1	1	1	0	0	0	0	0	1	1	1	1	1	1	6	5
27	1	1	1	0	1	1	0	0	0	0	1	1	1	1	1	1	6	5
28	1	1	1	1	1	0	0	0	0	0	1	1	1	1	1	1	6	5
29	1	0	1	0	1	0	0	0	0	2	1	1	1	1	1	1	6	5
30	1	1	1	1	1	0	0	0	0	1	1	0	1	1	1	1	6	5
31	1	1	1	1	1	0	0	0	0	0	1	1	1	1	1	1	6	5
32	1	0	1	1	1	0	0	0	0	1	1	1	1	1	1	1	6	5
33	1	0	1	1	1	0	0	0	0	0	1	1	1	1	1	1	6	4
34	1	1	1	1	1	0	0	0	0	0	1	1	1	1	1	0	6	4
35	1	0	1	1	1	0	0	1	0	0	1	1	1	0	1	1	6	4
36	1	0	1	1	1	0	0	0	0	0	1	1	1	1	1	1	6	4
37	1	0	1	1	1	0	0	0	0	0	1	1	1	1	1	1	6	4
38	1	1	1	1	1	0	0	0	0	0	1	1	1	0	1	1	6	4
39	1	1	1	0	1	0	0	0	0	1	1	1	1	0	1	1	6	4
40	1	0	1	1	1	0	1	0	0	0	1	1	1	1	0	1	6	4
41	1	1	1	0	1	1	0	0	0	0	1	1	1	0	1	1	6	4
42	1	1	1	1	1	0	0	0	0	0	1	1	1	0	1	1	6	4
43	1	1	1	1	1	0	0	0	0	0	1	1	1	0	1	1	6	4
44	1	1	1	0	1	0	0	0	0	1	1	1	1	0	1	1	6	4
45	1	0	1	0	0	0	0	0	1	0	1	1	1	1	1	1	6	3
46	1	0	1	1	1	0	0	0	0	0	1	1	1	0	1	1	6	3
47	1	0	1	1	1	0	0	0	0	0	1	1	1	0	1	1	6	3
48	1	0	1	0	1	0	0	0	0	0	1	1	1	1	1	1	6	3
49	1	0	1	0	1	0	0	0	0	1	1	1	1	0	1	1	6	3
50	1	0	1	1	1	0	0	0	0	0	1	1	1	0	1	1	6	3
51	1	1	1	0	1	0	0	0	0	0	1	1	1	0	1	1	6	3
52	0	1	1	1	1	0	0	1	0	2	1	1	1	0	1	1	5	7
53	1	1	1	1	1	0	0	1	0	1	0	1	1	0	1	1	5	6
54	1	1	1	1	1	0	0	0	0	2	1	1	0	0	1	1	5	6
55	1	1	1	1	1	0	0	0	0	1	1	1	0	1	1	1	5	6
56	1	0	1	1	1	0	0	0	0	2	0	1	1	0	1	1	5	5
57	1	1	1	1	1	0	0	1	0	0	1	1	1	0	0	1	5	5
58	1	0	1	1	1	1	0	1	0	0	1	1	0	1	1	0	5	5
59	0	0	1	1	1	1	0	0	0	0	1	1	1	1	1	1	5	5
60	1	0	1	1	1	0	0	0	0	0	1	1	0	1	1	1	5	4
61	1	0	1	0	1	1	0	0	0	0	1	1	1	0	0	1	5	3
62	1	1	1	1	1	0	0	1	0	0	1	1	0	0	0	1	4	5
63	1	1	1	1	1	0	0	0	0	0	1	0	0	1	0	1	4	4
64	1	0	1	1	0	0	0	0	0	1	1	1	0	0	0	0	3	3
65	1	1	1	1	0	1	0	0	0	0	0	1	0	1	0	1	2	6
